# Supplementary material for: Mallotucin D, a Clerodane Diterpenoid from Croton crassifolius, Suppresses HepG2 Cell Growth via Inducing Autophagic Cell Death and Pyroptosis
Source: Int J Mol Sci. 2022 Nov 17;23(22):14217. doi: 10.3390/ijms232214217 (PMC9698996; doi:10.3390/ijms232214217)
Supplement: Supplementary file 1 [file ijms-23-14217-s001.zip]

Archive with 2 entries (2 files):
- Supplementary Materials-Round 6.pdf
- Supplementary Materials-Western Blots.pptx
